# Supplementary material for: In silico biophysics and rheology of blood and red blood cells in Gaucher Disease
Source: PLoS Comput Biol. 2025 Sep 10;21(9):e1012705. doi: 10.1371/journal.pcbi.1012705 (PMC12435781; doi:10.1371/journal.pcbi.1012705)
Supplement: S1 Data — (ZIP) [file pcbi.1012705.s005.zip]

Archive with 3 entries (3 files):
- shear rate_Viscosity_Ag.csv
- shear rate_Viscosity_Def.csv
- shear rate_Viscosity_GD_CTL.csv
