# Supplementary material for: In silico biophysics and rheology of blood and red blood cells in Gaucher Disease
Source: PLoS Comput Biol. 2025 Sep 10;21(9):e1012705. doi: 10.1371/journal.pcbi.1012705 (PMC12435781; doi:10.1371/journal.pcbi.1012705)
Supplement: S1 Data — (ZIP) [file pcbi.1012705.s005.zip › shear rate_Viscosity_Ag.csv]

shear rate_Viscosity_Ag
	Shear Rate	680	350	250	150
Ht(25%)	1	23.12	18.85	16.15	14.25
	10	9.18	9.14	9.08	8.98
	100	5.19	5.16	5.13	5.12
	1000	4.18	4.16	4.14	4.13
Ht(36%)	1	13.37	11.73	11.31	10.44
	10	6.82	6.74	6.72	6.67
	100	3.97	3.95	3.94	3.92
	1000	3.39	3.38	3.37	3.35
Ht(45%)	1	31.73	23.52	21	19.38
	10	11.55	11.43	11.35	11.31
	100	6.27	6.24	6.23	6.21
	1000	4.76	4.74	4.73	4.72
