# Supplementary material for: In silico biophysics and rheology of blood and red blood cells in Gaucher Disease
Source: PLoS Comput Biol. 2025 Sep 10;21(9):e1012705. doi: 10.1371/journal.pcbi.1012705 (PMC12435781; doi:10.1371/journal.pcbi.1012705)
Supplement: S1 Data — (ZIP) [file pcbi.1012705.s005.zip › shear rate_Viscosity_Def.csv]

shear rate_Viscosity_Def
	Ht	1	10	100	1000
Es0 (20)	25	11.42	6.85	4.08	3.52
	36	16.70	9.61	5.59	4.60
	45	22.76	12.81	7.33	5.84
Es0 (9)	25	11.31	6.72	3.97	3.39
	36	16.15	9.08	5.15	4.14
	45	21.00	11.35	6.24	4.76
Es0 (4)	25	11.17	6.49	3.75	3.14
	36	15.27	8.24	4.49	3.47
	45	19.86	9.89	5.04	3.58
