# Supplementary material for: In silico biophysics and rheology of blood and red blood cells in Gaucher Disease
Source: PLoS Comput Biol. 2025 Sep 10;21(9):e1012705. doi: 10.1371/journal.pcbi.1012705 (PMC12435781; doi:10.1371/journal.pcbi.1012705)
Supplement: S1 Data — (ZIP) [file pcbi.1012705.s005.zip › shear rate_Viscosity_GD_CTL.csv]

shear rate_Viscosity_GD_CTL
	Shear Rate	GD-RBC1	GD-RBC2	GD-RBC3	CTL-RBC
	1	16.15	18.96	14.37	11.94
	5	10.80	11.34	10.48	9.77
	10	9.08	9.34	8.91	8.42
	22.5	7.42	7.79	7.19	6.71
	45	6.18	6.49	5.98	5.55
	75	5.38	5.67	5.20	4.87
	100	5.15	5.36	4.95	4.74
	150	4.87	5.01	4.63	4.40
	225	4.54	4.72	4.31	4.11
	500	3.99	4.29	3.72	3.47
	1000	3.72	4.14	3.37	3.09
